# Supplementary material for: Deciphering Pleiotropic Signatures of Regulatory SNPs in Zea mays L. Using Multi-Omics Data and Machine Learning Algorithms
Source: Int J Mol Sci. 2022 May 4;23(9):5121. doi: 10.3390/ijms23095121 (PMC9100765; doi:10.3390/ijms23095121)
Supplement: Supplementary file 1 [file ijms-23-05121-s001.zip]

Archive with 2 entries (2 files):
- supplementaryFile2.pdf
- SupplementaryFileS1.xlsx
